# Supplementary material for: Analysis on the imbalance of population flow network during the Spring Festival travel rush in China in 2015
Source: PLoS One. 2021 Apr 5;16(4):e0249520. doi: 10.1371/journal.pone.0249520 (PMC8021162; doi:10.1371/journal.pone.0249520)
Supplement: S1 Data — (XLS) [file pone.0249520.s001.xls]

## Sheet: The original data
Name	Net flow before the Spring Festival	Net flow after the Spring Festival
Anhui - Henan	19269	0
Anhui - Jiangxi	2104	4542
Anhui - Heilongjiang	337	0
Anhui - Chongqing	802	0
Beijing - Hebei	951758	0
Beijing - Chongqing	23739	0
Beijing - Sichuan	79493	0
Beijing - Nei Mongol	69619	0
Beijing - Shannxi	74051	0
Beijing - Gansu	44169	0
Beijing - Heilongjiang	124403	0
Beijing - Qinghai	1216	0
Beijing - Tianjin	44948	0
Beijing - Liaoning	118691	0
Beijing - Jilin	78295	0
Beijing - Xinjiang	2012	0
Beijing - Shanxi	193812	0
Beijing - Ningxia	3670	0
Beijing - Hainan	26579	6386
Beijing - Guangdong	8069	0
Beijing - Xizang	19	74
Beijing - Guangxi	11404	0
Beijing - Fujian	43808	0
Beijing - Guizhou	6754	0
Beijing - Shandong	325148	0
Beijing - Yunnan	10346	2240
Beijing - Henan	386421	0
Beijing - Hunan	69014	0
Beijing - Jiangsu	83446	0
Beijing - Anhui	153555	0
Beijing - Jiangxi	60646	0
Beijing - Hubei	135746	0
Beijing - Zhejiang	32908	0
Fujian - Guizhou	70647	0
Fujian - Yunnan	719	1339
Fujian - Hunan	46295	0
Fujian - Jiangxi	378688	0
Fujian - Hubei	64188	0
Fujian - Anhui	32682	0
Fujian - Henan	36652	0
Fujian - Chongqing	79145	0
Fujian - Heilongjiang	52	0
Fujian - Sichuan	82432	0
Gansu - Liaoning	7	5
Gansu - Chongqing	1083	0
Gansu - Hainan	777	156
Gansu - Fujian	128	0
Gansu - Guizhou	7	0
Gansu - Sichuan	3897	3567
Gansu - Yunnan	47	148
Gansu - Hunan	50	22
Gansu - Jiangxi	116	0
Gansu - Anhui	17	18
Gansu - Henan	1780	0
Gansu - Shanxi	86	0
Guangdong - Guangxi	2834491	0
Guangdong - Hainan	18505	0
Guangdong - Fujian	282187	0
Guangdong - Guizhou	305671	0
Guangdong - Yunnan	86689	0
Guangdong - Jilin	3427	0
Guangdong - Liaoning	3556	0
Guangdong - Hunan	2508707	0
Guangdong - Jiangxi	1405453	0
Guangdong - Zhejiang	32318	0
Guangdong - Hubei	1019552	0
Guangdong - Anhui	111161	0
Guangdong - Qinghai	43	0
Guangdong - Jiangsu	18423	0
Guangdong - Gansu	7100	0
Guangdong - Henan	519896	0
Guangdong - Shannxi	91434	0
Guangdong - Shandong	19913	0
Guangdong - Nei Mongol	6	0
Guangdong - Chongqing	313563	0
Guangdong - Hebei	11655	0
Guangdong - Ningxia	18	0
Guangdong - Shanxi	4720	0
Guangdong - Sichuan	544778	0
Guangdong - Heilongjiang	8719	0
Guangxi - Fujian	1567	0
Guangxi - Hunan	51073	0
Guangxi - Jiangxi	5610	0
Guangxi - Jilin	1	0
Guangxi - Anhui	2244	0
Guangxi - Shandong	476	0
Guangxi - Gansu	4	0
Guangxi - Nei Mongol	2	0
Guangxi - Heilongjiang	225	0
Guizhou - Hunan	44084	0
Guizhou - Jiangxi	2825	700
Guizhou - Guangxi	8173	7798
Guizhou - Hubei	3438	0
Guizhou - Hainan	3851	667
Guizhou - Anhui	122	0
Guizhou - Henan	1159	0
Guizhou - Jilin	5	3
Guizhou - Chongqing	37031	0
Guizhou - Hebei	160	0
Guizhou - Heilongjiang	129	0
Guizhou - Sichuan	57707	0
Hainan - Guangxi	4796	0
Hainan - Fujian	1754	0
Hainan - Hunan	218	0
Hainan - Jiangxi	797	0
Hainan - Anhui	36	0
Hebei - Chongqing	2693	0
Hebei - Gansu	955	154
Hebei - Liaoning	6104	0
Hebei - Jilin	1347	0
Hebei - Heilongjiang	18059	0
Hebei - Hainan	1447	1736
Hebei - Guangxi	40	1054
Hebei - Fujian	460	76
Hebei - Jiangxi	267	477
Hebei - Anhui	10356	0
Hebei - Henan	42416	0
Henan - Guangxi	325	1428
Henan - Hainan	5868	2361
Henan - Heilongjiang	1845	0
Heilongjiang - Hainan	6293	5
Hubei - Anhui	13018	0
Hubei - Jiangxi	15352	9634
Hubei - Henan	37482	0
Hubei - Shandong	1924	0
Hubei - Guangxi	586	845
Hubei - Shanxi	481	0
Hubei - Hainan	1616	2864
Hubei - Jilin	60	0
Hubei - Heilongjiang	2037	0
Hubei - Gansu	120	60
Hubei - Hebei	4414	0
Hunan - Jiangxi	13807	0
Hunan - Hubei	7489	0
Hunan - Anhui	250	41
Hunan - Henan	2579	0
Hunan - Heilongjiang	365	0
Hunan - Hebei	842	0
Jilin - Hainan	2561	661
Jilin - Nei Mongol	1080	0
Jilin - Fujian	244	53
Jilin - Chongqing	218	87
Jilin - Yunnan	8	315
Jilin - Hunan	18	77
Jilin - Anhui	64	18
Jilin - Henan	94	114
Jilin - Shanxi	17	22
Jilin - Heilongjiang	15202	0
Jilin - Xinjiang	8	5
Jiangsu - Anhui	1299966	0
Jiangsu - Henan	486862	0
Jiangsu - Hubei	152605	0
Jiangsu - Shandong	143454	0
Jiangsu - Jiangxi	130794	0
Jiangsu - Hunan	54683	0
Jiangsu - Yunnan	8759	0
Jiangsu - Guizhou	17785	0
Jiangsu - Fujian	51987	0
Jiangsu - Shanxi	21809	0
Jiangsu - Guangxi	3179	0
Jiangsu - Hainan	1817	953
Jiangsu - Jilin	1839	0
Jiangsu - Heilongjiang	8658	0
Jiangsu - Qinghai	16	195
Jiangsu - Gansu	20829	0
Jiangsu - Sichuan	72871	0
Jiangsu - Shannxi	58788	0
Jiangsu - Chongqing	41541	0
Jiangsu - Hebei	12781	0
Jiangxi - Henan	934	0
Jiangxi - Jilin	4	0
Jiangxi - Qinghai	3	12
Jiangxi - Heilongjiang	124	0
Liaoning - Jilin	67435	0
Liaoning - Hainan	1865	955
Liaoning - Shannxi	239	627
Liaoning - Guangxi	28	116
Liaoning - Nei Mongol	24107	0
Liaoning - Fujian	1196	0
Liaoning - Chongqing	1176	0
Liaoning - Guizhou	24	9
Liaoning - Yunnan	345	559
Liaoning - Hunan	224	46
Liaoning - Jiangxi	163	0
Liaoning - Zhejiang	513	1906
Liaoning - Hubei	907	336
Liaoning - Anhui	5417	0
Liaoning - Jiangsu	591	1306
Liaoning - Henan	9582	0
Liaoning - Shandong	8638	0
Liaoning - Sichuan	773	263
Liaoning - Xizang	3	0
Liaoning - Ningxia	2	0
Liaoning - Heilongjiang	101745	0
Liaoning - Shanxi	192	0
Nei Mongol - Shannxi	22405	0
Nei Mongol - Gansu	8071	0
Nei Mongol - Chongqing	296	0
Nei Mongol - Qinghai	5	12
Nei Mongol - Hebei	6688	0
Nei Mongol - Hainan	422	319
Nei Mongol - Sichuan	126	127
Nei Mongol - Fujian	41	35
Nei Mongol - Heilongjiang	8024	9359
Nei Mongol - Yunnan	46	185
Nei Mongol - Hunan	18	19
Nei Mongol - Jiangxi	47	0
Nei Mongol - Zhejiang	3	125
Nei Mongol - Hubei	12	76
Nei Mongol - Anhui	156	0
Nei Mongol - Jiangsu	255	0
Nei Mongol - Henan	330	0
Nei Mongol - Shandong	2512	0
Nei Mongol - Shanxi	25837	0
Nei Mongol - Ningxia	12887	499
Ningxia - Shanxi	422	0
Ningxia - Shandong	476	0
Ningxia - Henan	1335	0
Ningxia - Jiangsu	152	0
Ningxia - Anhui	47	0
Ningxia - Heilongjiang	9	0
Ningxia - Hubei	153	0
Ningxia - Zhejiang	57	0
Ningxia - Jiangxi	6	0
Ningxia - Hunan	2	0
Ningxia - Sichuan	301	0
Ningxia - Yunnan	96	74
Ningxia - Fujian	25	0
Ningxia - Guangxi	2	3
Ningxia - Hainan	100	82
Ningxia - Hebei	713	0
Ningxia - Chongqing	647	0
Ningxia - Qinghai	47	24
Ningxia - Shannxi	10923	0
Ningxia - Gansu	34485	0
Qinghai - Gansu	19643	0
Qinghai - Shannxi	5075	0
Qinghai - Chongqing	688	0
Qinghai - Hebei	85	0
Qinghai - Hainan	97	39
Qinghai - Fujian	14	1
Qinghai - Yunnan	9	11
Qinghai - Hunan	16	0
Qinghai - Sichuan	2891	0
Qinghai - Zhejiang	14	0
Qinghai - Hubei	101	0
Qinghai - Anhui	26	0
Qinghai - Henan	747	0
Qinghai - Heilongjiang	2	6
Qinghai - Shanxi	18	0
Shandong - Henan	34737	0
Shandong - Anhui	10017	0
Shandong - Jiangxi	974	341
Shandong - Hunan	1470	0
Shandong - Yunnan	1036	1646
Shandong - Shanxi	6238	0
Shandong - Guizhou	37	145
Shandong - Fujian	1692	587
Shandong - Hainan	719	515
Shandong - Heilongjiang	21837	0
Shandong - Jilin	8436	0
Shandong - Sichuan	2212	0
Shandong - Qinghai	60	73
Shandong - Gansu	920	0
Shandong - Chongqing	2350	0
Shandong - Hebei	11160	0
Shanxi - Henan	14625	0
Shanxi - Heilongjiang	140	12
Shanxi - Anhui	780	960
Shanxi - Jiangxi	96	0
Shanxi - Hunan	89	169
Shanxi - Yunnan	253	820
Shanxi - Guizhou	2	18
Shanxi - Fujian	978	0
Shanxi - Guangxi	38	324
Shanxi - Hainan	1738	1033
Shanxi - Hebei	22645	0
Shanxi - Chongqing	1457	315
Shannxi - Gansu	30240	0
Shannxi - Chongqing	13490	0
Shannxi - Jilin	288	0
Shannxi - Hebei	12807	0
Shannxi - Hainan	3982	2250
Shannxi - Guangxi	628	303
Shannxi - Fujian	10354	0
Shannxi - Sichuan	55251	0
Shannxi - Guizhou	113	670
Shannxi - Yunnan	1242	2192
Shannxi - Hunan	5285	0
Shannxi - Jiangxi	6313	0
Shannxi - Heilongjiang	1522	0
Shannxi - Hubei	21517	0
Shannxi - Anhui	14884	0
Shannxi - Henan	55422	0
Shannxi - Shandong	7842	0
Shannxi - Shanxi	27924	0
Shanghai - Hebei	28527	0
Shanghai - Beijing	1226	0
Shanghai - Chongqing	40637	0
Shanghai - Nei Mongol	1351	0
Shanghai - Sichuan	93390	0
Shanghai - Shannxi	41445	0
Shanghai - Gansu	18717	0
Shanghai - Qinghai	202	0
Shanghai - Heilongjiang	12032	0
Shanghai - Tianjin	2016	0
Shanghai - Liaoning	10420	0
Shanghai - Jilin	8660	0
Shanghai - Xinjiang	410	0
Shanghai - Hainan	9151	4142
Shanghai - Guangdong	17251	0
Shanghai - Shanxi	17005	0
Shanghai - Guangxi	15314	0
Shanghai - Ningxia	659	0
Shanghai - Fujian	103440	0
Shanghai - Xizang	6	8
Shanghai - Guizhou	21250	0
Shanghai - Yunnan	8794	0
Shanghai - Hunan	91966	0
Shanghai - Jiangxi	210498	0
Shanghai - Zhejiang	223337	0
Shanghai - Shandong	141528	0
Shanghai - Henan	296221	0
Shanghai - Hubei	169745	0
Shanghai - Anhui	761780	0
Shanghai - Jiangsu	646768	0
Sichuan - Heilongjiang	1038	0
Sichuan - Hebei	4773	0
Sichuan - Shanxi	1194	0
Sichuan - Henan	7744	0
Sichuan - Jilin	493	0
Sichuan - Anhui	2753	0
Sichuan - Hubei	19779	0
Sichuan - Jiangxi	8648	0
Sichuan - Hunan	8547	0
Sichuan - Hainan	6448	5538
Sichuan - Guangxi	4719	320
Tianjin - Liaoning	23749	0
Tianjin - Jilin	21323	0
Tianjin - Qinghai	14	0
Tianjin - Gansu	7971	0
Tianjin - Shannxi	12305	0
Tianjin - Hainan	2149	2493
Tianjin - Nei Mongol	18709	0
Tianjin - Guangdong	1413	3514
Tianjin - Guangxi	189	14
Tianjin - Chongqing	4552	0
Tianjin - Fujian	6299	0
Tianjin - Hebei	245544	0
Tianjin - Guizhou	64	0
Tianjin - Yunnan	1558	1457
Tianjin - Hunan	2518	0
Tianjin - Jiangxi	2033	0
Tianjin - Zhejiang	4950	0
Tianjin - Hubei	14307	0
Tianjin - Anhui	32585	0
Tianjin - Jiangsu	16160	0
Tianjin - Henan	87564	0
Tianjin - Shandong	164213	0
Tianjin - Sichuan	3939	0
Tianjin - Heilongjiang	29900	0
Tianjin - Ningxia	345	0
Tianjin - Shanxi	43537	0
Tianjin - Xinjiang	139	0
Xizang - Ningxia	2	0
Xizang - Henan	33	0
Xizang - Jiangsu	1	0
Xizang - Hubei	4	0
Xizang - Zhejiang	3	7
Xizang - Yunnan	44	0
Xizang - Heilongjiang	1	0
Xizang - Guangxi	2	0
Xizang - Sichuan	6081	0
Xizang - Guangdong	5	0
Xizang - Hebei	2	0
Xizang - Qinghai	783	0
Xizang - Chongqing	930	0
Xizang - Gansu	68	0
Xizang - Shannxi	68	0
Xinjiang - Shanxi	22	0
Xinjiang - Ningxia	37	0
Xinjiang - Heilongjiang	34	0
Xinjiang - Sichuan	5638	0
Xinjiang - Shandong	254	0
Xinjiang - Henan	6655	0
Xinjiang - Jiangsu	479	0
Xinjiang - Anhui	168	0
Xinjiang - Hubei	383	0
Xinjiang - Zhejiang	582	43
Xinjiang - Jiangxi	29	1
Xinjiang - Hunan	251	0
Xinjiang - Yunnan	85	78
Xinjiang - Hebei	218	0
Xinjiang - Chongqing	3441	0
Xinjiang - Fujian	198	0
Xinjiang - Guangxi	19	9
Xinjiang - Nei Mongol	5	0
Xinjiang - Guangdong	536	1528
Xinjiang - Hainan	1693	632
Xinjiang - Shannxi	4964	0
Xinjiang - Gansu	37434	0
Xinjiang - Qinghai	209	0
Yunnan - Guizhou	16440	0
Yunnan - Hunan	17642	0
Yunnan - Jiangxi	4950	0
Yunnan - Guangxi	10838	4288
Yunnan - Hubei	6961	0
Yunnan - Anhui	460	0
Yunnan - Henan	1096	0
Yunnan - Hainan	228	189
Yunnan - Chongqing	22234	0
Yunnan - Heilongjiang	155	0
Yunnan - Hebei	96	0
Yunnan - Sichuan	13163	0
Zhejiang - Jiangxi	784135	0
Zhejiang - Hubei	313261	0
Zhejiang - Hunan	245680	0
Zhejiang - Anhui	1051093	0
Zhejiang - Jiangsu	26002	0
Zhejiang - Yunnan	48880	0
Zhejiang - Henan	537048	0
Zhejiang - Guizhou	298992	0
Zhejiang - Shandong	55015	0
Zhejiang - Fujian	77969	0
Zhejiang - Guangxi	19395	0
Zhejiang - Hainan	2320	1888
Zhejiang - Shanxi	2246	0
Zhejiang - Jilin	758	0
Zhejiang - Gansu	7119	0
Zhejiang - Shannxi	24532	0
Zhejiang - Heilongjiang	5137	0
Zhejiang - Sichuan	145328	0
Zhejiang - Chongqing	130251	0
Zhejiang - Hebei	2577	0
Chongqing - Sichuan	228627	0
Chongqing - Hainan	6435	5159
Chongqing - Heilongjiang	556	0
Chongqing - Guangxi	5884	4283
Chongqing - Hunan	10994	17309
Chongqing - Jiangxi	4428	0
Chongqing - Hubei	7891	27227
Chongqing - Henan	2709	0
